# Supplementary material for: Clinical characteristics and risk factors for severe scrub typhus in pediatric and elderly patients
Source: PLoS Negl Trop Dis. 2022 Apr 29;16(4):e0010357. doi: 10.1371/journal.pntd.0010357 (PMC9053809; doi:10.1371/journal.pntd.0010357)
Supplement: S1 Data — (XLSX) [file pntd.0010357.s014.xlsx]

## Sheet: Figure 2
Variables	Pediatric patients (n=209)					Elderly patients (n=1,865)
	Number of patients	DSR (%)	Adjusted OR (95% CI)	p value		Number of patients	DSR (%)	Adjusted OR (95% CI)	p value
Age	NA	NA	NA	NA		NA	NA	1.05 (1.03–1.07)	<0.001
Time from symptom onset to hospital admission	NA	NA	NA	NA		NA	NA	1.06 (1.02–1.11)	0.008
Comorbidities
Cerebral infarction	NA	NA	NA	NA		NA	NA	1.94 (1.09–3.45)	0.024
without feature	NA	NA	NA	NA		1758	169 (9.61%)	NA	NA
with feature	NA	NA	NA	NA		107	24 (22.43%)	NA	NA
Non-specific manifestations
Peripheral edema	NA	NA	38.99 (9.96–152.67)	<0.001		NA	NA	2.00 (1.11–3.60)	0.02
without feature	189	11 (5.82%)	NA	NA		1774	165 (9.3%)	NA	NA
with feature	20	12 (60%)	NA	NA		91	28 (30.77%)	NA	NA
Icteric sclera	NA	NA	NA	NA		NA	NA	4.13 (1.67–10.19)	0.002
without feature	NA	NA	NA	NA		1835	180 (9.81%)	NA	NA
with feature	NA	NA	NA	NA		30	13 (43.33%)	NA	NA
Respiratory manifestations
Dyspnea	NA	NA	33.71 (3.95–287.53)	0.001		NA	NA	11.69 (7.33–18.64)	<0.001
without feature	202	18 (8.91%)	NA	NA		1762	134 (7.6%)	NA	NA
with feature	7	5 (71.43%)	NA	NA		103	59 (57.28%)	NA	NA
Gastrointestinal
Abdominal pain	NA	NA	8.80 (2.08–37.27)	0.003		NA	NA	NA	NA
without feature	185	17 (9.19%)	NA	NA		NA	NA	NA	NA
with feature	24	6 (25%)	NA	NA		NA	NA	NA	NA
Vomit	NA	NA	NA	NA		NA	NA	1.98 (1.27–3.11)	0.003
with feature	NA	NA	NA	NA		1643	156 (9.49%)	NA	NA
without feature	NA	NA	NA	NA		222	37 (16.67%)	NA	NA
Hemorrhagic manifestations
Macroscopic hematuria	NA	NA	NA	NA		NA	NA	6.89 (1.34–35.32)	0.021
with feature	NA	NA	NA	NA		1858	190 (10.23%)	NA	NA
without feature	NA	NA	NA	NA		7	3 (42.86%)	NA	NA
Neurological manifestations
Confusion	NA	NA	NA	NA		NA	NA	4.75 (1.87–12.04)	0.001
without feature	NA	NA	NA	NA		1837	177 (9.64%)	NA	NA
with feature	NA	NA	NA	NA		28	16 (57.14%)	NA	NA
Lethargy	NA	NA	NA	NA		NA	NA	5.19 (1.27–21.27)	0.022
without feature	NA	NA	NA	NA		1851	184 (9.94%)	NA	NA
with feature	NA	NA	NA	NA		14	9 (64.29%)	NA	NA
Dysphoria	NA	NA	19.30 (2.26–165.07)	0.007		NA	NA	NA	NA
without feature	202	19 (9.41%)	NA	NA		NA	NA	NA	NA
with feature	7	4 (57.14%)	NA	NA		NA	NA	NA	NA

## Sheet: Figure 3A
Days from symptom onset to laoratory test	Severe/mlid	Median	95%CI lower	95%CI upper
1–2	Mild	115	31.4	273
1–2	Severe	NA	NA	NA
2–4	Mild	104	72	139
2–4	Severe	51	40	58
5–6	Mild	109	97	129
5–6	Severe	55	47	70
7–8	Mild	133	90	147.5
7–8	Severe	37	12	72
9–10	Mild	183.5	139	206.5
9–10	Severe	41	31.5	71
11–12	Mild	202.5	157	238
11–12	Severe	43	25	62
13–14	Mild	293.85	233	325
13–14	Severe	102	72	146
15–16	Mild	298	267	345
15–16	Severe	143	132	209.9
17–18	Mild	260	154	349
17–18	Severe	184	133	308
19–20	Mild	176	162	235
19–20	Severe	128	109	248.5

## Sheet: Figure 3B
Days from symptom onset to laoratory test	Severe/mlid	Median	95%CI lower	95%CI upper
1–2	Mild	105	94	121
1–2	Severe	NA	NA	NA
2–4	Mild	117	108	120
2–4	Severe	111	89	119
5–6	Mild	111.5	103.987	118
5–6	Severe	84	54	99
7–8	Mild	109	107	113.6
7–8	Severe	87	77	92
9–10	Mild	106.5	103	113
9–10	Severe	85	80	90
11–12	Mild	102	96	109.067
11–12	Severe	83.5	76.5	92
13–14	Mild	105	101	111
13–14	Severe	84	74	100
15–16	Mild	102.5	97	107
15–16	Severe	94	92	103
17–18	Mild	101	96	105
17–18	Severe	98	88	108
19–20	Mild	105	97	108
19–20	Severe	93	89	104.5

## Sheet: Figure 3C
Days from symptom onset to laoratory test	Severe/mlid	Median	95%CI lower	95%CI upper
1–2	Mild	7.6	5.3	16.5
1–2	Severe	NA	NA	NA
2–4	Mild	7.75	5.55	8.3
2–4	Severe	9.5	6.1	12.9
5–6	Mild	6.585	5.73	8.8
5–6	Severe	10.95	4.8	17.1
7–8	Mild	6	4.74	8.6
7–8	Severe	24.7	9.25	62.8
9–10	Mild	5.545	4.95	7.4
9–10	Severe	28.7	11.2	59.17
11–12	Mild	6.6	5.15	8
11–12	Severe	29.3	19.5	38.3
13–14	Mild	5.32	4.7	6.11
13–14	Severe	20	11.3	82.2
15–16	Mild	5.29	4.09	6.65125
15–16	Severe	12.6	5.94	19
17–18	Mild	3.585	3.1	7.2
17–18	Severe	9.32	7.7	20.46
19–20	Mild	6.7	5.5	12.2
19–20	Severe	12.8	5.7	15

## Sheet: Figure 3D
Days from symptom onset to laoratory test	Severe/mlid	Median	95%CI lower	95%CI upper
1–2	Mild	31	20	47
1–2	Severe	NA	NA	NA
2–4	Mild	37	24	55.6
2–4	Severe	63.5	48	79
5–6	Mild	60.4	43.2	77
5–6	Severe	90	74	106
7–8	Mild	67.7	54.95	89
7–8	Severe	114	78	248.2
9–10	Mild	53	43.3	64
9–10	Severe	90.5	57.35	105.25
11–12	Mild	64.5	49	75
11–12	Severe	79	70	110
13–14	Mild	44	37	69.1
13–14	Severe	59	50	65
15–16	Mild	44	33	55
15–16	Severe	54	36	79
17–18	Mild	34	31	58
17–18	Severe	50	32	71
19–20	Mild	40	30	59
19–20	Severe	44	25	79

## Sheet: Figure 3E
Days from symptom onset to laoratory test	Severe/mlid	Median	95%CI lower	95%CI upper
1–2	Mild	125	117.5	138.65
1–2	Severe	92	60	122
2–4	Mild	112	106	118.013
2–4	Severe	69	53	111
5–6	Mild	110.5	104	116
5–6	Severe	73	63.9	81
7–8	Mild	116	109.487	126.55
7–8	Severe	57	52	63
9–10	Mild	136	126	144.025
9–10	Severe	65.15	55	78
11–12	Mild	161.5	149.593	174
11–12	Severe	79	69.5	88.5
13–14	Mild	186.3	170	204
13–14	Severe	87.7	63.4875	106
15–16	Mild	196	179	211
15–16	Severe	111	92	148
17–18	Mild	212.5	197	229
17–18	Severe	109	92	126
19–20	Mild	187	158	227
19–20	Severe	133	105	170

## Sheet: Figure 3F
Days from symptom onset to laoratory test	Severe/mlid	Median	95%CI lower	95%CI upper
1–2	Mild	121.8	118	126.85
1–2	Severe	126	96	137
2–4	Mild	120.6	118	122
2–4	Severe	120	107	125
5–6	Mild	120	118	122
5–6	Severe	113	109.5	115.805
7–8	Mild	117	116	118
7–8	Severe	113	109	117.5
9–10	Mild	116	114	117
9–10	Severe	105	99	109
11–12	Mild	114	112	115
11–12	Severe	98	95	101
13–14	Mild	112	110	115
13–14	Severe	90	87	93
15–16	Mild	109.8	106	111
15–16	Severe	89	84	95.5125
17–18	Mild	108	106	111
17–18	Severe	89	84.7	92
19–20	Mild	106	100	112
19–20	Severe	85.8	78	91

## Sheet: Figure 3G
Days from symptom onset to laoratory test	Severe/mlid	Median	95%CI lower	95%CI upper
1–2	Mild	14.2	12.3	15.4
1–2	Severe	13.9	11	43.79
2–4	Mild	11.5	10.7	12.5011
2–4	Severe	15.2	12.35	20
5–6	Mild	11.4	10.6	12.1
5–6	Severe	19.44	15.625	23.0819
7–8	Mild	11.8	11.2	12.5
7–8	Severe	24.95	17.6	36
9–10	Mild	11.67	11	12.3
9–10	Severe	24.75	17.8	28.25
11–12	Mild	10.65	10.2	11.2
11–12	Severe	27.35	21.7	42.34
13–14	Mild	11	10.4	11.5
13–14	Severe	24.95	21.55	34.1
15–16	Mild	11.9	10.6	12.505
15–16	Severe	21.4	15	24.3
17–18	Mild	11.39	9.9	12.4
17–18	Severe	20.2	16.7146	29
19–20	Mild	12	9.9	14
19–20	Severe	19.1	17.6	27

## Sheet: Figure 3H
Days from symptom onset to laoratory test	Severe/mlid	Median	95%CI lower	95%CI upper
1–2	Mild	78	74	89
1–2	Severe	74.05	62	84
2–4	Mild	82.8	80	85.49
2–4	Severe	82	72.92	102
5–6	Mild	82	79	84.0125
5–6	Severe	102.5	92.9938	127.308
7–8	Mild	79	76.795	82
7–8	Severe	121	103.9	149
9–10	Mild	77.9	75	80.3
9–10	Severe	110	92.4875	131.824
11–12	Mild	76.2	72.8	79
11–12	Severe	105.3	84.78	117.7
13–14	Mild	73	70	78
13–14	Severe	101	79.5	115
15–16	Mild	71.43	68	76
15–16	Severe	87	74.7	102
17–18	Mild	67.95	65.5	72.05
17–18	Severe	94	75	111.1
19–20	Mild	74.55	65	86
19–20	Severe	83	67.635	114.6
